# Supplementary material for: Molecular assessment of recombination processing across genetically diverse mouse strains reveals sexually dimorphic determinants of crossover distribution beyond chromosome length
Source: Mol Biol Evol. 2026 Jun 2;43(6):msag130. doi: 10.1093/molbev/msag130 (PMC13267643; doi:10.1093/molbev/msag130)
Supplement: msag130_Supplementary_Data [file msag130_supplementary_data.zip]

Archive with 2 entries (2 files):
- Supplemental Tables.xlsx
- Supporting Information.pdf
