# Supplementary material for: Molecular assessment of recombination processing across genetically diverse mouse strains reveals sexually dimorphic determinants of crossover distribution beyond chromosome length
Source: Mol Biol Evol. 2026 Jun 2;43(6):msag130. doi: 10.1093/molbev/msag130 (PMC13267643; doi:10.1093/molbev/msag130)
Supplement: msag130_Supplementary_Data [file msag130_supplementary_data.zip › Supplemental Tables.xlsx]

## Sheet: Table S1
	DBA/2J ♂	DBA/2J ♀	CAST/EiJ ♂	CAST/EiJ ♀	C57Bl/6J ♂	C57Bl/6J ♀	129S1/SvImJ ♂	129S1/SvImJ ♀	PWD/PhJ ♂	PWD/PhJ ♀
N Animals (cells)	3 (86)	3 (78)	3 (51)	3 (45)	7 (165)	4 (104)	3 (90)	3 (86)	7 (173)	3 (74)
Mean SC length (µm) ± SEM	149.2 ± 1.43	188.3 ± 3.00	149.3 ± 1.34	209.5 ± 5.14	156.6 ± 1.05	196.8 ± 2.39	156.2 ± 1.35	164.4 ± 1.97	168.3 ± 1.66	181.6 ± 2.32
N Animals (cells)	3 (86)	3 (94)	3 (51)	3 (45)	7 (200)	4 (104)	3 (90)	4 (132)	7 (203)	3 (74)
Mean MLH1 foci ± SEM	20.78 ± 0.17	24.31 ± 0.26	21.94 ± 0.22	30.16 ± 0.57	24.09 ± 0.15	28.66 ± 0.34	25.77 ± 0.27	25.05 ± 0.26	30.28 ± 0.18	25.57 ± 0.43
N Animals (cells)	3 (86)	3 (78)	3 (51)	3 (45)	7 (165)	4 (104)	3 (90)	3 (86)	7 (173)	3 (74)
Mean microns SC per MLH1 focus ± SEM	7.37 ± 0.07	8.27 ± 0.12	7.08 ± 0.07	7.45 ± 0.13	6.91 ± 0.05	7.46 ± 0.10	6.50 ± 0.07	6.95 ± 0.07	5.86 ± 0.05	7.58 ± 0.11
N Animals (cells)	3 (47)	9 (44)	3 (28)	9 (27)	3 (59)	4 (27)	3 (44)	6 (29)	3 (52)	11 (34)
Mean chiasmata ± SEM	20.78 ± 0.17	24.31 ± 0.26	21.94 ± 0.22	30.16 ± 0.57	24.09 ± 0.15	28.66 ± 0.34	25.77 ± 0.27	25.05 ± 0.26	30.28 ± 0.18	25.57 ± 0.43
Brown-Forsythe ANOVA test	SC length	MLH1 foci	Microns SC/MLH1 focus	Chiasmata
F (DFn, DFd)	74.2 (9.0, 365.0)	135.6 (9.0, 529.8)	77.75 (9.0, 603.2)	61.2 (9.0, 233.8)
P value	<0.0001	< 0.0001	<0.0001	<0.0001
Games-Howell's multiple comparisons test	SC length				MLH1 foci				Microns SC/MLH1 focus				Chiasmata
Comparison	Mean Diff.	t	DF	Adj.P Value	Mean Diff.	t	DF	Adj.P Value	Mean Diff.	t	DF	Adj.P Value	Mean Diff.	t	DF	Adj.P Value
DBA/2J ♂ vs. DBA/2J ♀	-39.15	11.78	110.9	<0.0001	-3.529	11.55	157.4	<0.0001	-0.8944	6.364	125	<0.0001	-1.602	3.218	58.95	0.0599
DBA/2J ♂ vs. CAST/EiJ ♂	-0.1709	0.08727	130	>0.9999	-1.162	4.24	104.6	0.0019	0.2928	2.84	123.6	0.135	-0.2964	0.9071	56.73	0.9956
DBA/2J ♂ vs. CAST/EiJ ♀	-60.31	11.3	50.94	<0.0001	-9.376	15.74	51.59	<0.0001	-0.07583	0.4991	69.82	>0.9999	-6.77	16.72	42.79	<0.0001
DBA/2J ♂ vs. C57Bl/6J ♂	-7.437	4.188	174.8	0.0018	-3.311	14.74	218.6	<0.0001	0.4641	5.235	173.8	<0.0001	-1.951	6.566	104	<0.0001
DBA/2J ♂ vs. C57Bl/6J ♀	-47.68	17.09	164.4	<0.0001	-7.884	20.94	148.6	<0.0001	-0.08338	0.6865	180.1	0.9996	-5.807	12.84	38.76	<0.0001
DBA/2J ♂ vs. 129S1/SvImJ ♂	-7.055	3.585	172.8	0.0155	-4.988	15.84	148.2	<0.0001	0.8783	8.987	172.3	<0.0001	-1.329	4.413	86.8	0.0012
DBA/2J ♂ vs. 129S1/SvImJ ♀	-15.22	6.246	155.2	<0.0001	-4.266	13.85	207.1	<0.0001	0.4259	4.385	168.7	0.0008	-3.545	5.727	34.56	<0.0001
DBA/2J ♂ vs. PWD/PhJ ♂	-19.13	8.736	246.5	<0.0001	-9.502	38.25	257.9	<0.0001	1.518	17.17	173.3	<0.0001	-7.703	23.24	92.27	<0.0001
DBA/2J ♂ vs. PWD/PhJ ♀	-32.45	11.91	123.8	<0.0001	-4.788	10.46	95.08	<0.0001	-0.2077	1.544	125.4	0.8714	-3.922	7.139	43.03	<0.0001
DBA/2J ♀ vs. CAST/EiJ ♂	38.98	11.88	104.3	<0.0001	2.367	7.041	140	<0.0001	1.187	8.371	118.4	<0.0001	1.305	2.488	64.52	0.2943
DBA/2J ♀ vs. CAST/EiJ ♀	-21.16	3.555	74.12	0.0218	-5.847	9.328	62.25	<0.0001	0.8186	4.537	104.7	0.0006	-5.168	8.966	69	<0.0001
DBA/2J ♀ vs. C57Bl/6J ♂	31.72	9.985	96.36	<0.0001	0.2185	0.735	159.6	0.9992	1.359	10.32	105.3	<0.0001	-0.3498	0.6903	62.92	0.9995
DBA/2J ♀ vs. C57Bl/6J ♀	-8.527	2.222	158.4	0.446	-4.355	10.27	187.1	<0.0001	0.811	5.21	158.4	<0.0001	-4.205	6.888	67.78	<0.0001
DBA/2J ♀ vs. 129S1/SvImJ ♂	32.1	9.763	107.6	<0.0001	-1.458	3.938	181.3	0.0045	1.773	12.85	119.6	<0.0001	0.2727	0.5358	62.9	>0.9999
DBA/2J ♀ vs. 129S1/SvImJ ♀	23.94	6.671	135.1	<0.0001	-0.7369	2.022	218.4	0.5846	1.32	9.6	118.1	<0.0001	-1.944	2.617	58.27	0.2334
DBA/2J ♀ vs. PWD/PhJ ♂	20.03	5.847	125.9	<0.0001	-5.972	18.92	190.6	<0.0001	2.412	18.34	104.8	<0.0001	-6.101	11.57	70.17	<0.0001
DBA/2J ♀ vs. PWD/PhJ ♀	6.707	1.77	142.8	0.7529	-1.259	2.531	122.7	0.2629	0.6868	4.137	148.8	0.0023	-2.321	3.384	71.56	0.0361
CAST/EiJ ♂ vs. CAST/EiJ ♀	-60.14	11.32	49.94	<0.0001	-8.214	13.42	56.62	<0.0001	-0.3686	2.407	69.36	0.3376	-6.474	14.8	48.15	<0.0001
CAST/EiJ ♂ vs. C57Bl/6J ♂	-7.266	4.277	117.2	0.0015	-2.149	8.116	103.5	<0.0001	0.1713	1.89	104.1	0.6758	-1.655	4.864	64.57	0.0003
CAST/EiJ ♂ vs. C57Bl/6J ♀	-47.51	17.33	147.6	<0.0001	-6.722	16.73	152.2	<0.0001	-0.3762	3.059	152.1	0.076	-5.511	11.45	44.4	<0.0001
CAST/EiJ ♂ vs. 129S1/SvImJ ♂	-6.884	3.624	128.8	0.0146	-3.825	11.1	138.1	<0.0001	0.5855	5.881	119.4	<0.0001	-1.032	3.004	61.39	0.1004
CAST/EiJ ♂ vs. 129S1/SvImJ ♀	-15.05	6.319	133.2	<0.0001	-3.104	9.171	165.4	<0.0001	0.1332	1.345	116.8	0.9406	-3.249	5.07	38.48	0.0004
CAST/EiJ ♂ vs. PWD/PhJ ♂	-18.96	8.909	190.8	<0.0001	-8.34	29.24	130.8	<0.0001	1.225	13.55	103.4	<0.0001	-7.407	19.99	71.57	<0.0001
CAST/EiJ ♂ vs. PWD/PhJ ♀	-32.28	12.06	111.6	<0.0001	-3.626	7.575	105.5	<0.0001	-0.5004	3.685	117.3	0.0124	-3.626	6.319	48.19	<0.0001
CAST/EiJ ♀ vs. C57Bl/6J ♂	52.88	10.08	47.72	<0.0001	6.066	10.25	50.27	<0.0001	0.5399	3.756	58.02	0.0136	4.819	11.59	47.13	<0.0001
CAST/EiJ ♀ vs. C57Bl/6J ♀	12.63	2.227	63.87	0.4496	1.492	2.246	76.06	0.4355	-0.007559	0.04553	92.47	>0.9999	0.963	1.792	51	0.7372
CAST/EiJ ♀ vs. 129S1/SvImJ ♂	53.26	10.02	50.16	<0.0001	4.389	6.951	63.8	<0.0001	0.9541	6.38	66.34	<0.0001	5.441	13	46.96	<0.0001
CAST/EiJ ♀ vs. 129S1/SvImJ ♀	45.1	8.191	57.25	<0.0001	5.11	8.137	63.03	<0.0001	0.5018	3.364	65.66	0.0393	3.225	4.715	45.5	0.0009
CAST/EiJ ♀ vs. PWD/PhJ ♂	41.18	7.625	53.46	<0.0001	-0.1252	0.2084	53.48	>0.9999	1.593	11.1	57.76	<0.0001	-0.933	2.116	54.77	0.5244
CAST/EiJ ♀ vs. PWD/PhJ ♀	27.87	4.941	62.18	0.0003	4.588	6.431	89.77	<0.0001	-0.1318	0.7501	99.26	0.9991	2.847	4.581	55.78	0.001
C57Bl/6J ♂ vs. C57Bl/6J ♀	-40.24	15.39	143.1	<0.0001	-4.573	12.37	145.2	<0.0001	-0.5475	4.928	161.5	<0.0001	-3.856	8.347	41.99	<0.0001
C57Bl/6J ♂ vs. 129S1/SvImJ ♂	0.382	0.2234	191.2	>0.9999	-1.677	5.464	147.9	<0.0001	0.4142	4.901	192.8	<0.0001	0.6225	1.972	98.03	0.6207
C57Bl/6J ♂ vs. 129S1/SvImJ ♀	-7.78	3.484	134.5	0.0227	-0.9555	3.187	218.2	0.0515	-0.03819	0.4557	187.8	>0.9999	-1.594	2.545	36.14	0.2799
C57Bl/6J ♂ vs. PWD/PhJ ♂	-11.69	5.962	289	<0.0001	-6.191	26	386.9	<0.0001	1.053	14.34	335.6	<0.0001	-5.752	16.68	102.8	<0.0001
C57Bl/6J ♂ vs. PWD/PhJ ♀	-25.01	9.826	104	<0.0001	-1.478	3.267	91.86	0.0468	-0.6718	5.366	104.9	<0.0001	-1.971	3.535	45.49	0.029
C57Bl/6J ♀ vs. 129S1/SvImJ ♂	40.63	14.78	160.2	<0.0001	2.897	6.727	187.4	<0.0001	0.9617	8.117	176.3	<0.0001	4.478	9.641	42.16	<0.0001
C57Bl/6J ♀ vs. 129S1/SvImJ ♀	32.46	10.47	186.3	<0.0001	3.618	8.5	204.4	<0.0001	0.5093	4.317	173.6	0.0011	2.262	3.173	49.12	0.0709
C57Bl/6J ♀ vs. PWD/PhJ ♂	28.55	9.808	198	<0.0001	-1.617	4.204	166	0.0017	1.601	14.44	160.8	<0.0001	-1.896	3.912	48.39	0.0097
C57Bl/6J ♀ vs. PWD/PhJ ♀	15.23	4.571	172.6	0.0004	3.096	5.692	151.1	<0.0001	-0.1243	0.8273	159.4	0.9981	1.885	2.884	58.29	0.1337
129S1/SvImJ ♂ vs. 129S1/SvImJ ♀	-8.162	3.416	151.6	0.0272	0.7212	1.937	209.3	0.6437	-0.4524	4.845	174	0.0001	-2.216	3.528	36.41	0.0336
129S1/SvImJ ♂ vs. PWD/PhJ ♂	-12.07	5.65	257.1	<0.0001	-4.514	13.9	176.2	<0.0001	0.6393	7.591	192.8	<0.0001	-6.374	18.31	93.5	<0.0001
129S1/SvImJ ♂ vs. PWD/PhJ ♀	-25.39	9.463	119.6	<0.0001	0.1991	0.3956	125.7	>0.9999	-1.086	8.241	119.9	<0.0001	-2.594	4.634	45.76	0.0011
129S1/SvImJ ♀ vs. PWD/PhJ ♂	-3.911	1.519	198.5	0.8832	-5.235	16.46	254.7	<0.0001	1.092	13.07	187.7	<0.0001	-4.158	6.464	39.7	<0.0001
129S1/SvImJ ♀ vs. PWD/PhJ ♀	-17.23	5.661	149.6	<0.0001	-0.5221	1.046	127.2	0.9887	-0.6336	4.825	118.3	0.0002	-0.3773	0.4847	58.26	>0.9999
PWD/PhJ ♂ vs. PWD/PhJ ♀	-13.32	4.674	149.9	0.0003	4.713	10.15	101.5	<0.0001	-1.725	13.8	104.4	<0.0001	3.781	6.557	50.67	<0.0001

## Sheet: Table S2
DBA Multiple Regression Model Statistics
ANOVA	F	df	Sig.
Rregression	79.5	2, 160	<0.0001
SC Length (μm)	20.53	1, 160	<0.0001
Sex	29.18	1, 160	<0.0001
Adj. R2	0.4922
Variable	Coefficient	Std. Error	95% CI	ϐ	t	Sig.
(Constant)	18.25	1.29804	15.71, 20.83		14.08	<0.0001
SC Length (μm)	0.03083	0.00680575	0.02, 0.04	0.350235	4.53	<0.0001
Sex	-2.09	0.38666	-2.85, -1.33	-0.416197	5.402	<0.0001
CAST Multiple Regression Model Statistics
ANOVA	F	df	Sig.
Rregression	193.4	2, 93	P<0.0001
SC Length (μm)	61.84	1, 93	P<0.0001
Sex	27.52	1, 93	P<0.0001
Adj. R2	0.802
Variable	Coefficient	Std. Error	95% CI	ϐ	t	Sig.
(Constant)	14.76	1.985	10.82, 18.71		7.438	<0.0001
SC Length (μm)	0.07347	0.009343	0.05, 0.09	0.569917	7.864	<0.0001
Sex	-3.796	0.7235	-5.23, -2.36	-0.378328	5.246	<0.0001
B6 Multiple Regression Model Statistics
ANOVA	F	df	Sig.
Rregression	119.6	2, 266	<0.0001
SC Length (μm)	43.45	1, 266	<0.0001
Sex	22.81	1, 266	<0.0001
Adj. R2	0.47
Variable	Coefficient	Std. Error	95% CI	ϐ	t	Sig.
(Constant)	17.69	1.684	14.37, 21.00		10.5	<0.0001
SC Length (μm)	0.06	0.00846	0.04, 0.07	0.428291	6.592	<0.0001
Sex	-2.23	0.4672	-3.15, -1.31	-0.309704	4.776	<0.0001
129 Multiple Regression Model Statistics
ANOVA	F	df	Sig.
Rregression	41.59	2, 173	P<0.0001
SC Length (μm)	78.15	1, 173	P<0.0001
Sex	19.4	1, 173	P<0.0001
Adj. R2	0.3169
Variable	Coefficient	Std. Error	95% CI	ϐ	t	Sig.
(Constant)	8.623	1.867	4.94, 12.31		4.619	<0.0001
SC Length (μm)	0.09949	0.01125	0.08, 0.12	0.570729	8.84	<0.0001
Sex	1.602	0.3637	0.88, 2.32	0.283567	4.404	<0.0001
PWD Multiple Regression Model Statistics
ANOVA	F	df	Sig.
Rregression	122.3	2, 244	<0.0001
SC Length (μm)	57.74	1, 244	<0.0001
Sex	232.2	1, 244	<0.0001
Adj. R2	0.5
Variable	Coefficient	Std. Error	95% CI	ϐ	t	Sig.
(Constant)	14.69	1.464	11.80, 17.57		10.03	<0.0001
SC Length (μm)	0.05992	0.007886	0.04, 0.08	0.35777	7.599	<0.0001
Sex	5.78	0.3793	5.03, 6.53	0.715983	15.24	<0.0001

## Sheet: Table S3
	Estimate	Std. Error	Odds Ratio	CI (low, high)	z-value	p-value
(Intercept)	-5.52234	0.278219	0.0039965	0.002 , 0.006	-19.8489	<0.0001
SC Length (μm)	0.522409	0.02727	1.68608	1.599 , 1.78	19.1569	<0.0001
Sex (Male)	-0.397453	0.367482	0.672029	0.327 , 1.384	-1.08156	0.279449
Strain (129)	-1.84344	0.475724	0.158273	0.061 , 0.398	-3.87501	<0.001
Strain (CAST)	1.19368	0.45052	3.29922	1.352 , 7.921	2.64957	<0.01
Strain (DBA)	1.65036	0.386184	5.20884	2.443 , 11.112	4.27349	<0.0001
Strain (PWD)	0.301476	0.441871	1.35185	0.565 , 3.199	0.682271	0.495067
SC Length : Sex (Male)	0.0489156	0.0378588	1.05013	0.974 , 1.13	1.29205	0.196338
SC Length : Strain (129)	0.199971	0.0502025	1.22137	1.108 , 1.349	3.98329	<0.001
SC Length : Strain (CAST)	-0.105434	0.0433257	0.899934	0.827 , 0.98	-2.43353	<0.05
SC Length : Strain (DBA)	-0.26416	0.0372999	0.76785	0.713 , 0.825	-7.08207	<0.0001
SC Length : Strain (PWD)	-0.0645569	0.0441614	0.937483	0.86 , 1.022	-1.46184	0.143785
Sex (Male) : Strain (129)	1.78787	0.620955	5.9767	1.774 , 20.258	2.87922	<0.01
Sex (Male) : Strain (CAST)	-2.86532	0.769588	0.0569647	0.012 , 0.252	-3.72319	<0.001
Sex (Male) : Strain (DBA)	-1.98937	0.628982	0.136781	0.039 , 0.464	-3.16285	<0.01
Sex (Male) : Strain (PWD)	0.37768	0.545552	1.4589	0.502 , 4.268	0.69229	0.488756
SC Length : Sex (Male) : Strain (129)	-0.133985	0.0672314	0.874603	0.766 , 0.997	-1.9929	<0.05
SC Length : Sex (Male) : Strain (CAST)	0.226089	0.0801884	1.25369	1.073 , 1.47	2.81948	<0.01
SC Length : Sex (Male) : Strain (DBA)	0.172855	0.0652289	1.18869	1.046 , 1.351	2.64997	<0.01
SC Length : Sex (Male) : Strain (PWD)	0.158188	0.0571316	1.17139	1.046 , 1.309	2.76883	<0.01
Model	log-likelihood	G2	McFadden pseudo-R2	Cox & Snell's R2	NageIkerke's R2	Chi-square	df	p-value
Null	-11770.6	0	0	0	0	NA	NA	NA
Main Effects	-8767.11	6006.9	0.255166	0.279646	0.386527	6006.9	15	<0.0001
Full (with Interactions)	-8752.04	6037.05	0.256447	0.280831	0.388165	30.1426	4	<0.0001

## Sheet: Table S4
		Median Interfocus Distance
	Measurement	DBA/2J ♂	DBA/2J ♀	CAST/EiJ ♂	CAST/EiJ ♀	C57Bl/6J ♂	C57Bl/6J ♀	129S1/SvImJ ♂	129S1/SvImJ ♀	PWD/PhJ ♂	PWD/PhJ ♀
All SCs	Absolute distance (μm)	5.65	5.43	6.15	5.92	6.09	5.79	5.52	5.41	6.14	4.98
	Normalized distance (%SC length)	63	51.27	64.27	51.91	64.76	53.5	59.4	55.39	64.74	49.32
Longest 5 SCs	Absolute distance (μm)	6.835	6.665	6.43	6.8	7.015	6.28	6.43	5.85	7.225	5.48
	Normalized distance (%SC length)	65.88	53.82	64.03	49.99	64.62	50.87	59.22	53.18	64.91	48.94
Shortest 5 SCs	Absolute distance (μm)	3.55	2.89	2.54	4.22	4.33	4.375	4.42	3.595	4.76	3.26
	Normalized distance (%SC length)	54.98	41.07	47.73	50.05	64.53	56.34	67.21	46.91	63.17	46.98
	All SCs				Longest 5 SCs				Shortest 5 SCs
	Absolute Distance (μm)		Normalized Distance (%SC Length)		Absolute Distance (μm)		Normalized Distance (%SC Length)		Absolute Distance (μm)		Normalized Distance (%SC Length)
Comaprison	KS Stat	Adj. P value	KS Stat	Adj.P value	KS Stat	Adj. P value	KS Stat	Adj.P value	KS Stat	Adj. P value	KS Stat	Adj.P value
DBA ♀ vs. DBA ♂	0.13	1	0.26	<0.0001	0.136667	1	0.324444	>0.01	0.384615	1	0.594872	1
CAST ♀ vs. CAST ♂	0.12	1	0.31	<0.0001	0.221106	0.119533	0.346471	>0.0001	0.395918	1	0.379592	1
B6 ♀ vs. B6 ♂	0.09	<0.05	0.34	<0.0001	0.197927	<0.0001	0.404379	>0.0001	0.14058	1	0.268116	1
129 ♀ vs. 129 ♂	0.09	1	0.13	<0.05	0.20752	<0.0001	0.205776	>0.01	0.436508	1	0.404762	1
PWD ♀ vs. PWD ♂	0.29	<0.0001	0.45	<0.0001	0.367786	<0.0001	0.425263	>0.0001	0.463409	>0.01	0.486728	>0.001
B6 ♀ vs. PWD ♀	0.21	<0.0001	0.15	<0.001	0.190773	<0.01	0.0987401	1	0.365817	0.530897	0.281859	1
B6 ♀ vs. 129 ♀	0.14	<0.001	0.07	1	0.170773	<0.05	0.1096	1	0.388199	1	0.295031	1
B6 ♀ vs. CAST ♀	0.09	0.66	0.06	1	0.167093	0.0968636	0.0707924	1	0.0936114	1	0.264419	1
B6 ♀ vs. DBA ♀	0.17	<0.001	0.14	<0.01	0.124134	1	0.16677	0.220198	0.417503	>0.05	0.443144	>0.05
PWD ♀ vs. 129 ♀	0.13	0.08	0.19	<0.0001	0.117019	1	0.169755	0.19804	0.157635	1	0.150246	1
PWD ♀ vs. CAST ♀	0.22	<0.0001	0.12	0.13	0.292703	<0.0001	0.128578	1	0.331457	1	0.197044	1
PWD ♀ vs. DBA ♀	0.15	<0.05	0.13	0.2	0.266805	<0.001	0.227461	>0.05	0.168877	1	0.191866	1
129 ♀ vs. CAST ♀	0.19	<0.0001	0.12	0.1	0.295569	<0.0001	0.128563	1	0.326531	1	0.204082	1
129 ♀ vs. DBA ♀	0.13	0.11	0.17	<0.01	0.246949	<0.0001	0.128136	1	0.238095	1	0.228938	1
CAST ♀ vs. DBA ♀	0.16	<0.01	0.12	0.35	0.0945624	1	0.119553	1	0.3663	0.175537	0.274202	1
DBA ♂ vs. 129 ♂	0.13	0.93	0.13	1	0.206933	0.791141	0.224556	0.341302	0.722222	0.847871	0.611111	1
DBA ♂ vs. PWD ♂	0.14	0.3	0.13	0.58	0.109096	1	0.0806169	1	0.755396	0.111854	0.719424	0.22874
DBA ♂ vs. B6 ♂	0.14	0.25	0.14	0.3	0.0585749	1	0.071558	1	0.533333	1	0.566667	1
DBA ♂ vs. CAST ♂	0.17	0.67	0.1	1	0.187819	1	0.128823	1	0.4	1	0.4	1
129 ♂ vs. PWD ♂	0.16	<0.0001	0.16	<0.0001	0.251054	<0.0001	0.175437	>0.01	0.191847	1	0.196643	1
129 ♂ vs. B6 ♂	0.16	<0.0001	0.17	<0.0001	0.20417	<0.0001	0.186061	>0.01	0.188889	1	0.155556	1
129 ♂ vs. CAST ♂	0.19	<0.01	0.15	0.29	0.0667258	1	0.162015	1	0.488889	1	0.433333	1
PWD ♂ vs. B6 ♂	0.04	1	0.03	1	0.0973975	1	0.059354	1	0.23693	1	0.195923	1
PWD ♂ vs. CAST ♂	0.08	1	0.06	1	0.233337	<0.0001	0.118354	1	0.542446	1	0.506475	1
B6 ♂ vs. CAST ♂	0.06	1	0.07	1	0.188073	0.234771	0.106626	1	0.466667	1	0.366667	1
DBA ♀ vs. CAST ♂	0.24	<0.001	0.31	<0.0001	0.197431	0.65607	0.276453	>0.01	0.333333	1	0.374359	1
DBA ♀ vs. B6 ♂	0.23	<0.0001	0.36	<0.0001	0.166558	0.243491	0.30779	>0.0001	0.415385	0.168508	0.502564	>0.01
DBA ♀ vs. 129 ♂	0.2	<0.0001	0.25	<0.0001	0.168179	0.49407	0.228571	>0.01	0.487179	0.148116	0.521368	0.0609518
DBA ♀ vs. PWD ♂	0.23	<0.0001	0.35	<0.0001	0.185994	<0.05	0.265195	>0.0001	0.52149	>0.0001	0.646929	>0.0001
CAST ♀ vs. DBA ♂	0.08	1	0.26	<0.0001	0.145407	1	0.392303	>0.0001	0.612245	1	0.432653	1
CAST ♀ vs. B6 ♂	0.09	1	0.36	<0.0001	0.130162	1	0.383395	>0.0001	0.111565	1	0.370068	0.381063
CAST ♀ vs. 129 ♂	0.15	<0.001	0.22	<0.0001	0.217408	<0.01	0.274518	>0.0001	0.159864	1	0.433107	0.418558
CAST ♀ vs. PWD ♂	0.09	0.36	0.34	<0.0001	0.10307	1	0.336068	>0.0001	0.186463	1	0.461166	>0.0001
B6 ♀ vs. DBA ♂	0.07	1	0.27	<0.0001	0.187661	1	0.413437	>0.0001	0.673913	0.743659	0.456522	1
B6 ♀ vs. CAST ♂	0.12	1	0.3	<0.0001	0.134604	1	0.362871	>0.0001	0.404348	1	0.378261	1
B6 ♀ vs. 129 ♂	0.09	0.16	0.18	<0.0001	0.0826005	1	0.279189	>0.0001	0.130435	1	0.379227	1
B6 ♀ vs. PWD ♂	0.08	<0.05	0.32	<0.0001	0.205968	<0.0001	0.372953	>0.0001	0.152956	1	0.28558	0.241134
129 ♀ vs. DBA ♂	0.16	0.18	0.24	<0.0001	0.333804	<0.0001	0.373823	>0.0001	0.357143	1	0.442857	1
129 ♀ vs. CAST ♂	0.23	<0.001	0.27	<0.0001	0.226948	<0.05	0.311032	>0.0001	0.285714	1	0.285714	1
129 ♀ vs. B6 ♂	0.22	<0.0001	0.29	<0.0001	0.351004	<0.0001	0.340871	>0.0001	0.295238	1	0.37619	1
129 ♀ vs. PWD ♂	0.22	<0.0001	0.28	<0.0001	0.358926	<0.0001	0.325803	>0.0001	0.469681	0.187457	0.491778	0.100673
PWD ♀ vs. DBA ♂	0.19	<0.05	0.35	<0.0001	0.327576	<0.0001	0.487622	>0.0001	0.37931	1	0.455172	1
PWD ♀ vs. CAST ♂	0.34	<0.0001	0.42	<0.0001	0.301516	<0.0001	0.434615	>0.0001	0.358621	1	0.331034	1
PWD ♀ vs. B6 ♂	0.29	<0.0001	0.46	<0.0001	0.337632	<0.0001	0.469517	>0.0001	0.31954	1	0.36092	1
PWD ♀ vs. 129 ♂	0.18	<0.0001	0.31	<0.0001	0.2425	<0.0001	0.359429	>0.0001	0.41954	1	0.438697	0.853897

## Sheet: Table S5
	Median distance from centromere to first MLH1 focus
	MLH1 foci per SC		DBA/2J ♂	DBA/2J ♀	CAST/EiJ ♂	CAST/EiJ ♀	C57Bl/6J ♂	C57Bl/6J ♀	129S1/SvImJ ♂	129S1/SvImJ ♀	PWD/PhJ ♂	PWD/PhJ ♀
All SCs	1	Absolute distance (μm)	4.84	4.64	4.83	4.665	5.06	4.695	4.73	4.2	4.83	4.7
		Normalized distance (%SC length)	69.49	53.63	69.29	54.13	70.22	53.77	66.22	56.48	74.06	56.97
	>1	Absolute distance (μm)	2.1	2.53	2.53	2.6	2.24	2.72	2.46	2.36	2.09	2.97
		Normalized distance (%SC length)	23.32	23.7	25.33	23.8	24.14	25.32	26.33	24.74	21.6	29.43
	SCs with 1 MLH1 focus				SCs with >1 MLH1 focus
	Absolute Distance (μm)		Normalized Distance (%SC Length)		Absolute Distance (μm)		Normalized Distance (%SC Length)
Comaprison	KS Stat	Adj. P value	KS Stat	Adj.P value	KS Stat	Adj. P value	KS Stat	Adj.P value
DBA ♀ vs. DBA ♂	0.0464155	1	0.214306	<0.0001	0.19768	<0.05	0.172942	0.126925
CAST ♀ vs. CAST ♂	0.0837497	1	0.257075	<0.0001	0.112959	1	0.0874913	1
B6 ♀ vs. B6 ♂	0.0691193	0.0510236	0.268808	<0.0001	0.182201	<0.0001	0.0876202	0.114892
129 ♀ vs. 129 ♂	0.125478	<0.0001	0.170153	<0.0001	0.0399232	1	0.0896472	1
PWD ♀ vs. PWD ♂	0.0604276	1	0.274974	<0.0001	0.291352	<0.0001	0.259906	<0.0001
B6 ♀ vs. PWD ♀	0.0378225	1	0.0644948	0.899012	0.0930515	0.651502	0.148872	<0.001
B6 ♀ vs. 129 ♀	0.0973261	<0.001	0.0602438	1	0.159606	<0.0001	0.0691432	1
B6 ♀ vs. CAST ♀	0.0270018	1	0.0330022	1	0.0587286	1	0.0799318	1
B6 ♀ vs. DBA ♀	0.0491922	1	0.0662146	0.46702	0.120931	0.0952424	0.133653	<0.05
PWD ♀ vs. 129 ♀	0.0998922	<0.01	0.0442438	1	0.204335	<0.0001	0.188367	<0.0001
PWD ♀ vs. CAST ♀	0.0552466	1	0.0624619	1	0.133267	<0.05	0.197334	<0.0001
PWD ♀ vs. DBA ♀	0.0776872	0.110335	0.0906975	>0.01	0.158694	<0.01	0.215818	<0.0001
129 ♀ vs. CAST ♀	0.118207	<0.01	0.0639548	1	0.126622	0.0777553	0.0566576	1
129 ♀ vs. DBA ♀	0.114393	<0.0001	0.060211	1	0.102924	1	0.0918578	1
CAST ♀ vs. DBA ♀	0.0523594	1	0.0588949	1	0.0695664	1	0.120946	0.390293
DBA ♂ vs. 129 ♂	0.0902076	<0.01	0.0820604	<0.05	0.140422	0.506805	0.14159	0.464785
DBA ♂ vs. PWD ♂	0.0557354	1	0.084715	<0.0001	0.0638702	1	0.0951848	1
DBA ♂ vs. B6 ♂	0.0547055	0.45236	0.0762654	<0.0001	0.0743362	1	0.069425	1
DBA ♂ vs. CAST ♂	0.085594	<0.05	0.0657342	1	0.178336	0.532318	0.134961	1
129 ♂ vs. PWD ♂	0.0527275	1	0.146213	<0.0001	0.141455	<0.0001	0.148904	<0.0001
129 ♂ vs. B6 ♂	0.0895452	<0.001	0.110325	<0.0001	0.0814008	0.773594	0.0916737	0.215881
129 ♂ vs. CAST ♂	0.0445031	1	0.101838	<0.01	0.0523452	1	0.0547842	1
PWD ♂ vs. B6 ♂	0.0632937	0.119515	0.0618976	0.159565	0.0783409	0.0567319	0.087102	0.00995351
PWD ♂ vs. CAST ♂	0.0430795	1	0.0738892	0.389928	0.162648	<0.05	0.148972	0.146881
B6 ♂ vs. CAST ♂	0.0605922	1	0.0531128	1	0.108008	1	0.097656	1
DBA ♀ vs. CAST ♂	0.110987	<0.001	0.26824	<0.0001	0.111378	1	0.137901	1
DBA ♀ vs. B6 ♂	0.0941145	<0.0001	0.273262	<0.0001	0.131098	<0.05	0.135151	>0.05
DBA ♀ vs. 129 ♂	0.0994826	<0.01	0.213984	<0.0001	0.102591	1	0.13811	>0.05
DBA ♀ vs. PWD ♂	0.081969	<0.05	0.327302	<0.0001	0.146752	<0.001	0.132618	>0.01
CAST ♀ vs. DBA ♂	0.0393435	1	0.21989	<0.0001	0.217363	<0.0001	0.0926121	1
CAST ♀ vs. B6 ♂	0.0805378	0.743166	0.2285	<0.0001	0.16211	<0.0001	0.0495757	1
CAST ♀ vs. 129 ♂	0.0966446	0.256488	0.204897	<0.0001	0.121556	<0.05	0.100681	0.483055
CAST ♀ vs. PWD ♂	0.0645048	1	0.273279	<0.0001	0.183974	<0.0001	0.0774966	1
B6 ♀ vs. DBA ♂	0.120579	<0.0001	0.262136	<0.0001	0.242631	<0.0001	0.138745	0.407248
B6 ♀ vs. CAST ♂	0.140844	<0.0001	0.253969	<0.0001	0.119536	1	0.0507393	1
B6 ♀ vs. 129 ♂	0.163098	<0.0001	0.217285	<0.0001	0.13951	<0.0001	0.035804	1
B6 ♀ vs. PWD ♂	0.135905	<0.0001	0.317754	<0.0001	0.210287	<0.0001	0.137486	>0.0001
129 ♀ vs. DBA ♂	0.032049	1	0.21476	<0.0001	0.119431	1	0.128962	1
129 ♀ vs. CAST ♂	0.0705398	0.744118	0.217356	<0.0001	0.0742766	1	0.0658669	1
129 ♀ vs. B6 ♂	0.0792535	0.0718619	0.222953	<0.0001	0.058127	1	0.0810788	1
129 ♀ vs. PWD ♂	0.0530285	1	0.277825	<0.0001	0.109461	<0.05	0.121745	>0.01
PWD ♀ vs. DBA ♂	0.0514625	1	0.212722	<0.0001	0.312101	<0.0001	0.230383	>0.001
PWD ♀ vs. CAST ♂	0.0678904	1	0.212944	<0.0001	0.175234	0.0824968	0.151355	0.487467
PWD ♀ vs. B6 ♂	0.0863235	<0.01	0.218884	<0.0001	0.240541	<0.0001	0.186835	>0.0001
PWD ♀ vs. 129 ♂	0.0702685	0.490938	0.164103	<0.0001	0.193022	<0.0001	0.123354	>0.05

## Sheet: Table S6
Antibody	Dilution Used	Vendor	Catalog Number
Mouse anti-MLH1 mAb	1:100	BD Biosciences	550838
Guinea pig anti-MLH3 pAb	1:500	Custom made with Thermo-Fisher	Horan et al., 2024
Rabbit anti-RAD51 pAb	1:500	Millipore	PC130
Rabbit anti-MSH4 pAb	1:100	ABclonal	A8556
Rabbit anti-CCNB1IP1	1:100	ABclonal	A16693
Mouse anti-SYCP3 mAb	1:1,000	Abcam	ab97672
Rabbit anti-SYCP3 pAb	1:10,000	Custome made	Kolas et al., 2005
Human anti-Centromere Protein pAb	1:1,000	Antibodies Inc.	15-234
Alexa Fluor® 488 AffiniPure® F(ab')₂ Fragment Goat Anti-Mouse IgG, Fcγ fragment specific	1:1,000	Jackson ImmunoResearch	115-546-008
Rhodamine Red™-X (RRX) AffiniPure® F(ab')₂ Fragment Goat Anti-Mouse IgG, Fcγ fragment specific	1:1,000	Jackson ImmunoResearch	115-296-071
Alexa Fluor® 488 AffiniPure® F(ab')₂ Fragment Goat Anti-Rabbit IgG, Fc fragment specific	1:1,000	Jackson ImmunoResearch	111-546-046
Rhodamine Red™-X (RRX) AffiniPure® F(ab')₂ Fragment Goat Anti-Rabbit IgG, Fc fragment specific	1:1,000	Jackson ImmunoResearch	111-296-046
Alexa Fluor® 647 AffiniPure® F(ab')₂ Fragment Goat Anti-Guinea Pig IgG (H+L)	1:1,000	Jackson ImmunoResearch	106-606-003
Alexa Fluor® 647 AffiniPure® F(ab')₂ Fragment Goat Anti-Human IgG, Fcγ fragment specific	1:1,000	Jackson ImmunoResearch	109-606-170
